# Supplementary material for: A family-based study of genetic and epigenetic effects across multiple neurocognitive, motor, social-cognitive and social-behavioral functions
Source: Behav Brain Funct. 2022 Dec 1;18:14. doi: 10.1186/s12993-022-00198-0 (PMC9714039; doi:10.1186/s12993-022-00198-0)
Supplement: Supplementary file 1 — Additional file 1. Archive file containing std_qtdt, which can parse and tabulate the QTDT output. [file 12993_2022_198_MOESM1_ESM.gz]

Archive with 12 entries (8 files):
- std_qtdt-1.3.7
- std_qtdt-1.3.7/scripts
- std_qtdt-1.3.7/scripts/combine.sh
- std_qtdt-1.3.7/scripts/combine.R
- std_qtdt-1.3.7/src
- std_qtdt-1.3.7/src/std_qtdt
- std_qtdt-1.3.7/src/lib
- std_qtdt-1.3.7/src/lib/parsing.py
- std_qtdt-1.3.7/src/lib/__init__.py
- std_qtdt-1.3.7/src/lib/constants.py
- std_qtdt-1.3.7/README.md
- std_qtdt-1.3.7/LICENSE
