# Supplementary material for: A family-based study of genetic and epigenetic effects across multiple neurocognitive, motor, social-cognitive and social-behavioral functions
Source: Behav Brain Funct. 2022 Dec 1;18:14. doi: 10.1186/s12993-022-00198-0 (PMC9714039; doi:10.1186/s12993-022-00198-0)
Supplement: Supplementary file 1 — Additional file 1. Archive file containing std_qtdt, which can parse and tabulate the QTDT output. [file 12993_2022_198_MOESM1_ESM.gz › std_qtdt-1.3.7/scripts/combine.sh]

#!/usr/bin/env bash

set -e

script_dir="$( cd "$( dirname "${BASH_SOURCE[0]}" )" && pwd )"
project_dir=$(dirname script_dir)

function echo_stderr {
    printf "%s\n" "$*" >&2;
}

if [ -z "$1" ]; then
    echo_stderr "-- Path to .log-file not given, quitting"
    exit 1
fi

if [ -z "$2" ]; then
    echo_stderr "-- Path to .tbl-file not given, quitting"
    exit 1
fi

if [ -z "$3" ]; then
    echo_stderr "-- Path to output-file not given, quitting"
    exit 1
fi

log_file=$(realpath "${1}")
tbl_file=$(realpath "${2}")
output_file=$(realpath "${3}")

TMP_DIR=$(mktemp -d)

function finish {
    echo ">> Removing temporary directory: ${TMP_DIR}"
    rm -rf "${TMP_DIR}"
    echo "-- Done"
}

trap finish EXIT

echo -n ">> combine.sh using std_qtdt version: "
"${project_dir}/src/std_qtdt" version
echo "   and temporary directory: ${TMP_DIR}"

echo ">> Parsing log file ${log_file}"

"${project_dir}/src/std_qtdt" parse-log-data \
   --log-file="${log_file}" > "${TMP_DIR}/log.tsv"

echo ">> Parsing tbl file ${tbl_file}"
"${project_dir}/src/std_qtdt" parse-tbl-data \
   --log-file="${log_file}" \
   --tbl-file="${tbl_file}" > "${TMP_DIR}/tbl.tsv"

echo ">> Combining files to ${output_file}"
"${project_dir}/scripts/combine.R" "${TMP_DIR}/log.tsv" "${TMP_DIR}/tbl.tsv" "${output_file}"
