# Supplementary material for: A family-based study of genetic and epigenetic effects across multiple neurocognitive, motor, social-cognitive and social-behavioral functions
Source: Behav Brain Funct. 2022 Dec 1;18:14. doi: 10.1186/s12993-022-00198-0 (PMC9714039; doi:10.1186/s12993-022-00198-0)
Supplement: Supplementary file 1 — Additional file 1. Archive file containing std_qtdt, which can parse and tabulate the QTDT output. [file 12993_2022_198_MOESM1_ESM.gz › std_qtdt-1.3.7/scripts/combine.R]

#!/usr/bin/env Rscript

library(dplyr, warn=FALSE)
library(readr)

args = commandArgs(trailingOnly=TRUE)

if (length(args) != 3) {
  stop("Path to log-, tbl- and output-file not given", call.=FALSE)
}

logData <- readr::read_tsv(args[1], col_types=cols(.default=col_character()))
tblData <- readr::read_tsv(args[2], col_types=cols(.default=col_character()))

stop_for_problems(logData)
stop_for_problems(tblData)

inner_join(logData, tblData) %>%
    select(
        -starts_with('Family_1_Phenotypes_scores'),
        -starts_with('First_10_Y_values_Qtdt_y')
    ) %>%
    write_tsv(args[3])
