# Supplementary material for: A family-based study of genetic and epigenetic effects across multiple neurocognitive, motor, social-cognitive and social-behavioral functions
Source: Behav Brain Funct. 2022 Dec 1;18:14. doi: 10.1186/s12993-022-00198-0 (PMC9714039; doi:10.1186/s12993-022-00198-0)
Supplement: Supplementary file 1 — Additional file 1. Archive file containing std_qtdt, which can parse and tabulate the QTDT output. [file 12993_2022_198_MOESM1_ESM.gz › std_qtdt-1.3.7/src/std_qtdt]

#!/usr/bin/env python2
# -*- coding: utf-8 -*-
"""Program that standardize QTDT .log and .tbl files into .tsv files

Uses stream parsing, which means that there is no limit on how large files
can be parsed.

All parsers are implemented as finite state machines to handle the irregular
format of the .log and .tbl files.
"""

# pylint: disable=invalid-name,too-many-instance-attributes, superfluous-parens

__version__ = '1.3.6'
__author__ = 'Richard Zetterberg'
__copyright__ = 'Copyright 2020, Institute of Biological Psychiatry'
__license__ = 'GPL-2.0'
__email__ = 'richard.zetterberg@regionh.dk'
__status__ = 'Production'

import logging
import argparse
import sys

from lib.parsing import ParserException, TblDataParser, LogHeaderParser, LogDataParser
from lib import constants

#-------------------------------------------------------------------------------
# Logger setup

logger = logging.getLogger(constants.PROGRAM_NAME)
logger.setLevel(logging.INFO)

basic_formatter = logging.Formatter(
    '[%(levelname)s] %(message)s'
)

stream_handler = logging.StreamHandler()
stream_handler.setLevel(logging.INFO)

stream_handler.setFormatter(basic_formatter)
logger.addHandler(stream_handler)

#-------------------------------------------------------------------------------
# Commands

def parse_log_header(args):
    """Parses header metadata from .log file."""

    parser = LogHeaderParser()

    parser.parse_file(args.log_file)

def parse_log_data(args):
    """Parses data from .log file."""

    parser = LogDataParser()

    parser.parse_file(args.log_file)

def parse_tbl_data(args):
    """Parses header metadata from .log file, then data from .tbl file using metadata."""

    log_parser = LogHeaderParser()
    log_parser.parse_file(args.log_file, auto_output=False)

    if not log_parser.models:
        logger.error('Did not find any models in header of log-file: %s', args.log_file)
        sys.exit(1)

    tbl_parser = TblDataParser(log_parser.models)
    tbl_parser.parse_file(args.tbl_file)

def version(_):
    """Outputs the current version of the program."""

    print(__version__)

def main():
    """Program entrypoint, parses CLI arguments and runs the specified commands."""

    parser = argparse.ArgumentParser(prog=constants.PROGRAM_NAME)
    subparsers = parser.add_subparsers()

    version_parser = subparsers.add_parser(
        'version',
        help='Shows the current version of the program.'
    )
    parse_log_header_parser = subparsers.add_parser(
        'parse-log-header',
        help="""
        Parses the header of a .log file and extracts which models was used
        and what means and variances each models had.

        This information is needed to parse .tbl files correctly, since the
        format of the .tbl files change depending on what models are used and
        what means and variances they have.

        Output is written to stdout and formatted as JSON.
        """
    )
    parse_log_data_parser = subparsers.add_parser(
        'parse-log-data',
        help="""
        Parses the body of a .log file and extracts each trait being tested,
        their markers and the statistical values of each allele of each marker.

        Output is written to stdout and formatted as tab-separated values where
        each row represents the statistical values for each allele, in each
        marker, in each trait.
        """
    )
    parse_tbl_data_parser = subparsers.add_parser(
        'parse-tbl-data',
        help="""
        Parses the given .tbl file and extracts each test.

        Output is written to stdout and formatted as tab-separated values where
        each row represents the statistical values for each allele, in each
        marker, in each trait.
        """
    )

    parser.add_argument(
        '--log-level',
        type=str,
        choices=['error', 'info', 'debug'],
        help='Controls the log level, "info" is default'
    )

    parse_log_header_parser.add_argument(
        '--log-file',
        required=True,
        type=str,
        help='Path to the .log file to parse'
    )

    parse_log_data_parser.add_argument(
        '--log-file',
        required=True,
        type=str,
        help='Path to the .log file to parse'
    )

    parse_tbl_data_parser.add_argument(
        '--log-file',
        required=True,
        type=str,
        help='Path to the .log file to parse'
    )

    parse_tbl_data_parser.add_argument(
        '--tbl-file',
        required=True,
        type=str,
        help='Path to the .tbl file to parse'
    )

    version_parser.set_defaults(func=version)
    parse_log_header_parser.set_defaults(func=parse_log_header)
    parse_log_data_parser.set_defaults(func=parse_log_data)
    parse_tbl_data_parser.set_defaults(func=parse_tbl_data)

    args = parser.parse_args()

    if args.log_level == 'debug':
        stream_handler.setLevel(logging.DEBUG)
    elif args.log_level == 'error':
        stream_handler.setLevel(logging.ERROR)
    elif args.log_level == 'info':
        stream_handler.setLevel(logging.INFO)

    try:
        args.func(args)
    except ParserException as e:
        logger.error(
            'Encountered "%s" when trying parse: "%s"', e.message, e.parsing_input
        )
        sys.exit(1)

    try:
        sys.stdout.close()
        sys.stderr.close()
    except BaseException as _:
        pass

#-------------------------------------------------------------------------------

if __name__ == '__main__':
    main()
