# Supplementary material for: A family-based study of genetic and epigenetic effects across multiple neurocognitive, motor, social-cognitive and social-behavioral functions
Source: Behav Brain Funct. 2022 Dec 1;18:14. doi: 10.1186/s12993-022-00198-0 (PMC9714039; doi:10.1186/s12993-022-00198-0)
Supplement: Supplementary file 1 — Additional file 1. Archive file containing std_qtdt, which can parse and tabulate the QTDT output. [file 12993_2022_198_MOESM1_ESM.gz › std_qtdt-1.3.7/src/lib/parsing.py]

# -*- coding: utf-8 -*-
"""Collection of parsers for .log and .tbl files."""

# pylint: disable=invalid-name,too-many-instance-attributes, superfluous-parens

import re
import sys
import json
from collections import OrderedDict

#-------------------------------------------------------------------------------
# Helpers

def safe_strip(val):
    """Strips string, if other type does nothing."""

    if isinstance(val, str):
        return val.strip()

    return val

def split_strip(value, delimiter):
    """Splits string using given delimiter then strips each part of whitespace."""

    if value is None or not isinstance(value, str):
        return value

    parts = re.split(delimiter, value)

    if parts:
        return [safe_strip(part) for part in parts]

    return value

def strip_members(collection):
    """Strips each string in the given collection of whitespace."""

    if isinstance(collection, dict):
        return {key: safe_strip(val) for key, val in collection.iteritems()}
    elif isinstance(collection, list):
        return [safe_strip(val) for val in collection]

    return collection

#-------------------------------------------------------------------------------
# Parsers

class ParserException(Exception):
    """Custom exception for when invalid data is encountered while parsing."""

    line = None

    def __init__(self, message, parsing_input):
        Exception.__init__(self, '%s: %s' % (message, parsing_input))

        self.parsing_input = parsing_input

class Parser(object):
    """Abstract class for a finite state machine"""

    continue_read = True
    state = None
    curr_buffer = None
    header_output = False
    output_fd = sys.stdout

    def __init__(self, output_fd=None):
        """Does nothing."""

        if output_fd is not None:
            self.output_fd = output_fd

    def parse_line(self, line):
        """Parses line using a parsing function according to the current state"""

        f = getattr(self, 'parse_%s' % self.state)

        if f is None:
            raise AssertionError('Unknown state encountered: %s' % self.state)

        f(line)

    @staticmethod
    def is_empty_line(line):
        """Checks if the given line is an empty line or not."""

        empty_line = re.compile(r'^\s*$')

        return empty_line.match(line) is not None

    def stop_reading(self):
        """Shortcut for turning of reading."""

        self.continue_read = False

    def output_results(self):
        """Placeholder for function that outputs the results on stdout."""

        pass

    def parse_file(self, filepath, **kwargs):
        """Parses the file at the given filepath and outputs the results to stdout."""

        with open(filepath, 'r') as f:
            for line in f:
                if not self.continue_read:
                    break

                self.parse_line(line)

            if kwargs.get('auto_output', True):
                self.output_results()

    def parse_key_value(self, line):
        """Parses a line with the format "key: value"."""

        if self.is_empty_line(line):
            return None

        regexp = re.compile('^ *(?P<key>[^:]+): +(?P<value>.*)$')
        match = regexp.match(line)

        if match is None:
            raise ParserException('Line was not "key: value"', line)

        match_groups = strip_members(match.groupdict())
        key = match_groups['key']
        values = split_strip(match_groups['value'], r'\s+')

        return (key, values)

    @classmethod
    def suffix_key_value(cls, key, values, suffixes=None):
        """Suffixes the given key value using the given list of suffixes.

        If no list of suffixes is given, then all values are added as a list to
        the given key.

        If there is no value for a suffix, then the default value "NA" will be used.
        """

        key = cls.normalize_name(key)

        is_single_valued = len(values) == 1 and (suffixes is None or len(suffixes) == 1)

        if is_single_valued and key not in ['means', 'variances']:
            return OrderedDict([
                (key, values[0])
            ])

        results = []

        if suffixes is None:
            return OrderedDict([(key, values)])

        index_range = len(values) if suffixes is None else len(suffixes)

        for index in range(0, index_range):
            suffix = suffixes[index]
            new_key = '%s_%s' % (key, suffix)

            try:
                val = values[index]
            except IndexError:
                val = "NA"

            results.append((new_key, val))

        return OrderedDict(results)

    @staticmethod
    def normalize_name(name):
        """Normalizes the given column/value name."""

        name = name.strip()
        name = re.sub(r' - ', '_', name)
        name = re.sub(r'[#]', '', name)
        name = re.sub(r'[\.\s]', '_', name)

        if name == 'Allele':
            name = 'allele'

        return name

class TblDataParser(Parser):
    """Parser that extracts data from .tbl files using metadata from .log files."""

    models = None
    curr_model_id = None
    matches = None

    def __init__(self, models, *args):
        """Initiates state, buffers and commonly used regular expressions"""

        Parser.__init__(self, *args)

        self.models = models
        self.state = 'trait_header'
        self.curr_buffer = ''
        self.matches = OrderedDict([])
        self.matches['models'] = {}

        self.trait_header_regexp = re.compile(''.join([
            r'Trait: *(?P<trait_id>[^ ]+) +',
            r'Marker: *(?P<marker_id>[^ ]+)',
            r'( +Allele: *)?(?P<allele>[A,T,C,G,0-9]+)?'
        ]))

        self.trait_sub_header_regexp = re.compile(
            '^(?P<key>[A-Z][^:]+): +(?P<value>[0-9][0-9. -]+)$'
        )

        self.model_header_regexp = re.compile('^(?P<model_id>[A-Z]+) HYPOTHESIS.*$')

        for key in self.models:
            self.models[key]['matrix_variances'] = []
            self.models[key]['matrix_means'] = []

    @staticmethod
    def _extract_variances(amount, variances):
        """Extracts variance names from given matrix title."""

        amount = int(amount)
        results = []
        var_regexp = re.compile(r'\[\[(?P<variance>[^\]]+)\]\]')

        for match in re.finditer(var_regexp, variances):
            groups = match.groupdict()
            results.append(groups['variance'])

        assert len(results) == int(amount)

        return results

    @staticmethod
    def _extract_means(amount, means):
        """Extracts mean names from given matrix header."""

        amount = int(amount)
        results = []

        for part in re.split(r'\s+', means.strip()):
            results.append(part.strip())

        assert len(results) == amount

        return results

    def parse_trait_header(self, line):
        """Consumes the trait header, then moves on to trait delimiter."""

        match = self.trait_header_regexp.match(line)

        if match is None:
            raise ParserException('Trait header is invalid', line)

        matches = strip_members(match.groupdict())

        if matches['allele'] is None:
            matches['allele'] = 'All'

        # This is done so that the matches are added in the order
        # of the list of keys given to the loop
        for col in ['trait_id', 'marker_id', 'allele']:
            self.matches[col] = matches[col]

        self.matches['models'] = {}
        self.state = 'trait_delimiter'

    def parse_trait_delimiter(self, line):
        """Consumes the trait delimiter and moves on to trait sub header."""

        pattern = re.compile(r'=+')
        match = pattern.match(line)

        if match is None:
            raise ParserException('Expected delimiter after trait header', line)

        self.curr_buffer = ''
        self.state = 'trait_sub_header'

    def parse_trait_sub_header(self, line):
        """Consumes all key-values in the trait sub header."""

        results = self.parse_key_value(line)

        if results is None:
            self.state = 'model_header'
            return

        (key, values) = results
        results = self.suffix_key_value(key, values)

        self.matches.update(results)

    def parse_model_header(self, line):
        """Extracts the ID of a model and initializes it's data dict."""

        if self.is_empty_line(line):
            return

        match = self.model_header_regexp.match(line)

        if match is None:
            raise ParserException('Model header was invalid', line)

        results = match.groupdict()
        self.curr_model_id = results['model_id']

        self.matches['models'][self.curr_model_id] = OrderedDict([])

        self.state = 'model_matrix'

    def parse_model_matrix(self, line):
        """Extracts names for variance and means from model matrix."""

        variance_regexp = re.compile(
            r'^Family #[0-9] var-covar matrix terms \[(?P<amount>[0-9]+)\]\.\.\.(?P<variances>.*)$'
        )
        match = variance_regexp.match(line)

        if match is not None:
            results = match.groupdict()

            self.models[self.curr_model_id]['matrix_variances'] = self._extract_variances(
                results['amount'],
                results['variances']
            )

            return

        means_regexp = re.compile(r'^ *\[[0-9]+ x (?P<amount>[0-9]+)\] (?P<means>.*)$')
        match = means_regexp.match(line)

        if match is not None:
            results = match.groupdict()

            self.models[self.curr_model_id]['matrix_means'] = self._extract_means(
                results['amount'],
                results['means']
            )

            return

        if line.startswith('Some useful information...'):
            self.state = 'model_info'

    def parse_model_info(self, line):
        """Consumes all model information as key-values.

        Mean and variance values are named after what the model settings called them.
        For example, if the model settings (NULL in this example) had variances called
        "Ve + Vg" and the line appeared as "variances: 100.0 120.0" then the results
        will be:

        >>> {'NULL_variances_Ve': '100.0', 'NULL_variances_Vg': '120.0'}
        """

        results = self.parse_key_value(line)

        if results is None:
            self.state = 'model_end'
            return

        (key, values) = results

        if key == 'variances' or key == 'means':
            suffixes = self.models[self.curr_model_id][key]
            matrix_columns = self.models[self.curr_model_id]['matrix_%s' % key]

            assert len(matrix_columns) == len(values)

            if len(matrix_columns) < len(suffixes):
                new_values = ['NA' for _ in suffixes]
                lookup = {val: ind for ind, val in enumerate(suffixes)}

                for ind, col in enumerate(matrix_columns):
                    suffix_ind = lookup[col]
                    new_values[suffix_ind] = values[ind]

                values = new_values
            elif len(matrix_columns) > len(suffixes):
                suffixes = matrix_columns
        else:
            suffixes = None

        results = self.suffix_key_value(key, values, suffixes)
        self.matches['models'][self.curr_model_id].update(results)

    def parse_model_end(self, line):
        """Tries to figure out what comes after the end of the model.

        It's either another model or a new marker.
        """

        if self.is_empty_line(line):
            return

        if line.startswith('Trait:'):
            self.output_results()
            self.matches = OrderedDict([])
            self.state = 'trait_header'
            self.parse_line(line)
            return

        match = self.model_header_regexp.match(line)

        if match is not None:
            self.state = 'model_header'
            self.parse_line(line)
            return

        raise ParserException('End of model was not an empty line, new model or new marker', line)

    def output_results(self):
        """Outputs the current matches as tab-separates values on stdout."""

        header_names = []
        row_values = []

        for key in self.matches:
            if key == 'models':
                continue

            header_names.append(key)

            val = self.matches[key]

            if isinstance(val, list):
                val = ','.join(val)

            row_values.append(val)

        for model_key, model in self.matches['models'].items():
            for val_key, val in model.items():
                header_names.append('%s_%s' % (model_key, val_key))

                row_values.append(val)

        assert len(header_names) == len(row_values)

        try:
            if not self.header_output:
                self.output_fd.write('\t'.join(header_names))
                self.output_fd.write('\n')
                self.header_output = True

            self.output_fd.write('\t'.join(row_values))
            self.output_fd.write('\n')
        except IOError as _:
            pass

class LogHeaderParser(Parser):
    """Parser that parses metadata from the header of .log files.

    Currently only parses model settings from the header.
    """

    models = None
    curr_model_id = None

    def __init__(self, *args):
        """Initiates state, buffers and commonly used regular expressions"""

        Parser.__init__(self, *args)

        self.state = 'beginning'
        self.curr_buffer = ''
        self.models = {}

        self.model_header_regexp = re.compile(r' +([A-Z]+) MODEL')
        self.model_body_regexp = re.compile('\n'.join([
            ' *Means = (?P<means>.+)',
            ' *(Variances = (?P<variances>.+))?'
        ]), re.MULTILINE)

        self.trait_header_regexp = re.compile(r'Testing trait: *(?P<trait_id>[^\s]+)')

    def parse_beginning(self, line):
        """Consumes all input until the first model header has been encountered."""

        pattern = re.compile(r'The following models will be evaluated\.\.\.')
        match = pattern.match(line)

        if match is not None:
            self.state = 'model_header'

    def parse_model_header(self, line):
        """Consumes a model header, then moves on to the model body."""

        match = self.model_header_regexp.match(line)

        if match is None:
            raise ParserException('Model header was invalid', line)

        (model_id, ) = match.groups()

        self.curr_model_id = model_id
        self.models[model_id] = {}
        self.curr_buffer = ''
        self.state = 'model_body'

    def parse_model_body(self, line):
        """Consumes the body of one model, then moves on to the next one or stop parsing."""

        model_match = self.model_header_regexp.match(line)
        trait_match = self.trait_header_regexp.match(line)

        if model_match is None and trait_match is None:
            self.curr_buffer += line if line.endswith('\n') else '%s\n' % line
            return

        match = self.model_body_regexp.match(self.curr_buffer)

        if match is None:
            raise ParserException('Model body was invalid', self.curr_buffer)

        self.models[self.curr_model_id] = {
            key: split_strip(val, r' \+ ') for key, val in match.groupdict().items()
        }

        self.curr_buffer = ''

        if trait_match is not None:
            self.stop_reading()
        else:
            self.state = 'model_header'
            self.parse_model_header(line)

    def output_results(self):
        """Outputs the header metadata as JSON on stdout."""

        result = json.dumps(self.models, indent=2)

        try:
            self.output_fd.write(result)
        except IOError as _:
            pass


class LogDataParser(Parser):
    """Parses that extracts the data part of .log files as tab-separated values."""

    models = None
    curr_model_id = None
    matches = None
    curr_trait_id = None
    curr_marker_id = None

    def __init__(self, *args):
        """Initiates state, buffers and commonly used regular expressions"""

        Parser.__init__(self, *args)

        self.state = 'trait_header'
        self.curr_buffer = ''

        self.trait_header_regexp = re.compile(r'Testing trait: *(?P<trait_id>[^\s]+)')

        self.marker_header_regexp = re.compile(
            r'Testing marker: *(?P<marker_id>[^\s]+)'
        )

    def parse_trait_header(self, line):
        """Consumes the trait header, then moves on to trait delimiter."""

        match = self.trait_header_regexp.match(line)

        if match is None:
            return

        self.matches = match.groupdict()
        self.matches['markers'] = OrderedDict([])
        self.state = 'trait_delimiter'

    def parse_trait_delimiter(self, line):
        """Consumes all input until the firt marker header is encountered."""

        match = self.marker_header_regexp.match(line)

        if match is None:
            return

        self.curr_buffer = line
        self.state = 'marker_header'

        self.parse_marker_header(line)

    def parse_marker_header(self, line):
        """Consumes marker header, then moves on to marker columns."""

        match = self.marker_header_regexp.match(line)

        if match is None:
            raise ParserException('Marker header was invalid', line)

        (marker_id, ) = match.groups()

        self.matches['markers'][marker_id] = {
            'columns': [],
            'rows': []
        }

        self.curr_marker_id = marker_id

        self.curr_buffer = ''
        self.state = 'marker_columns'

    def parse_marker_columns(self, line):
        """Consumes marker columns then moves on to marker rows."""

        match = re.compile(r'^ *Allele').match(line)

        if match is None:
            return

        columns = re.split(r'\s+', line.strip())
        columns.append('probands_used')

        for ind, col in enumerate(columns):
            columns[ind] = self.normalize_name(col)

        self.matches['markers'][self.curr_marker_id]['columns'] = columns

        self.curr_buffer = ''
        self.state = 'marker_rows'

    def parse_marker_rows(self, line):
        """Consumes all marker rows, then moves on to the marker ends."""

        match = re.compile(r'^\s*$').match(line)

        if match is not None:
            self.state = 'marker_end'
            return

        split_regexp = re.compile(r''.join([
            r'^(?P<rest>[^\(]+)',
            r'\(\s*',
            r'(?P<probands>.*?)',
            r'\s*probands\).*$'
        ]))

        match = split_regexp.match(line)

        if match is None:
            raise ParserException(
                'Expected row with columns and probands at end inside paranthesis', line
            )

        match_groups = strip_members(match.groupdict())
        column_names = self.matches['markers'][self.curr_marker_id]['columns']
        column_values = re.split(r'\s+', match_groups['rest'])

        found_not_tested = False
        results = {}

        for ind, name in enumerate(column_names[0:-1]):
            if found_not_tested:
                results[name] = 'NA'
                continue

            try:
                value = column_values[ind]
            except IndexError:
                value = 'NA'

            if value.startswith('***'):
                found_not_tested = True
                results[name] = 'NA'
                continue

            results[name] = value

        results['probands_used'] = match_groups['probands']

        self.matches['markers'][self.curr_marker_id]['rows'].append(results)
        self.state = 'marker_rows'

    def parse_marker_end(self, line):
        """Consumes all input until either the next marker or trait is encountered."""

        trait_match = self.trait_header_regexp.match(line)
        marker_match = self.marker_header_regexp.match(line)

        if trait_match is None and marker_match is None:
            return

        if marker_match is not None:
            self.state = 'marker_header'
            self.parse_marker_header(line)
        else:
            self.output_results()
            self.state = 'trait_header'
            self.parse_trait_header(line)

    def output_results(self):
        """Outputs the current matches as tab-separated values on stdout."""

        trait_id = self.matches['trait_id']

        for marker_id in self.matches['markers']:
            marker = self.matches['markers'][marker_id]

            if not self.header_output:
                result = ['trait_id', 'marker_id']
                result += marker['columns']

                try:
                    self.output_fd.write('\t'.join(result))
                    self.output_fd.write('\n')
                except IOError as _:
                    pass

                self.header_output = True

            for row in marker['rows']:
                result = [trait_id, marker_id]

                for col in marker['columns']:
                    result.append(row[col])

                try:
                    self.output_fd.write('\t'.join(result))
                    self.output_fd.write('\n')
                except IOError as _:
                    pass
