# Supplementary material for: A family-based study of genetic and epigenetic effects across multiple neurocognitive, motor, social-cognitive and social-behavioral functions
Source: Behav Brain Funct. 2022 Dec 1;18:14. doi: 10.1186/s12993-022-00198-0 (PMC9714039; doi:10.1186/s12993-022-00198-0)
Supplement: Supplementary file 1 — Additional file 1. Archive file containing std_qtdt, which can parse and tabulate the QTDT output. [file 12993_2022_198_MOESM1_ESM.gz › std_qtdt-1.3.7/README.md]

# README

This is the readme for the program `std_qtdt`, which is used to parse output
from the program [QTDT](https://csg.sph.umich.edu/abecasis/QTDT) and output the
results as [Tab-separated values](https://en.wikipedia.org/wiki/Tab-separated_values).

QTDT is a program that is able to perform linkage and association testing under
several models and incorporate variance components and covariates in the tests.

QTDT outputs the results of these tests in a format that is not
structured/machine-readable. In order to use the results that QTDT produces in
downstream analyses, you need to manually extract the information and save it
in a structured format, which is very inefficient and error prone.

This is the problem that `std_qtdt` was created to solve! 'std_qtdt' was tested with the output of the
total association test (qtdt -at) which also incorporated three variance
components (-wega), as well as with parent of origin effects tests under the same model. It should also work with other
models, but we do recomment checking the results for a few markers manually and comparing them to the output of 'std_qtdt'.

## Requirements

You only need python `2.7` to run `std_qtdt`, it does not have any external
dependencies. Since `std_qtdt` is created to be run on Linux-based HPC clusters,
it has only been tested on Linux and the documentation below assumes Linux is
being used.

## Installation

The directory that contains this README also contains the executable `std_qtdt`
and it's python library `lib`.

There's not a specific installation process, you only need to make sure the
`std_qtdt` executable is in the same directory as it's python library `lib`,
other than that you can place this file and directory wherever you want.

Note that the examples in this documentation assumes you have added the
`std_qtdt` executable to `$PATH`.

## Usage

`std_qtdt` can parse two types of results that QTDT outputs.
These types of outputs are:

- The regression table
- The log output

The regression table includes information about the null model and the full model
and the values of the estimated parameters (for both association testing and
variance components). QTDT outputs the regression table as the file
`regression.tbl` by default.

The log output includes a summary of the results and the p-values of the test,
which QTDT outputs on screen in the terminal. In order to use this output with
`std_qtdt`, you need to redirect it to a file using the bash redirect operator
`>` when running QTDT, like this:

```bash
qtdt [test and parameter specification] > results.log
```

Once you have your `.tbl` and `.log` files, you are ready to use `std_qtdt` to
convert these files to `.tsv`. You do that by running `std_qtdt` twice - once for
the `.tbl` file and once for the `.log` file.

### Parsing the .log file

In order to parse the `.log` file you simply run:

```bash
./src/std_qtdt parse-log-data --log-file results.log > log.tsv
```

### Parsing the .tbl file

In order to parse the `.tbl` file you both need the `.log` file and
the `.tbl` file. The reason for this is because `std_qtdt` reads the `.log`
file to find out what models/hypothesis were used and what means and variances
they have. To do that, you simply run:

```bash
./src/std_qtdt parse-log-data --log-file results.log \
                              --tbl-file regression.tbl > tbl.tsv
```

After that you are done, you have successfully converted the QTDT results into
the files `log.tsv` and `tbl.tsv`. These files could then be read in your
downstream analysis scripts/programs.

### Combining the results

If you instead want to combine the results into a single file, you can use the
provided `scripts/combine.sh` script. This script is used in place of running
`std_qtdt` directly. Under the hood it will run `std_qtdt` and combine the two
resulting `.tsv` files into a single `.tsv` file using `R`.

In order to use this script you need to have the following dependecies
installed:

- `R == 3.50.*`
- `dplyr == 1.0.*`
- `readr == 1.4.*`

Once you have installed these dependencies you can run the script like this:

```bash
./scripts/combine.sh results.log regression.tbl combined.tsv
```

This will create a file with combined rows from both outputs as a single file
called `combined.tsv`.
